# Supplementary material for: Synthesis of Palladium Nanowires on Flagella Template for Electrochemical Biosensor Detection of microRNA-21
Source: Biology (Basel). 2024 Nov 22;13(12):960. doi: 10.3390/biology13120960 (PMC11727094; doi:10.3390/biology13120960)
Supplement: Supplementary file 1 [file biology-13-00960-s001.zip]

Archive with 1 entries (1 files):
- biology-3273550-supplementary.pdf
